# Supplementary material for: N-Palmitoyl Serinol Stimulates Ceramide Production through a CB1-Dependent Mechanism in In Vitro Model of Skin Inflammation
Source: Int J Mol Sci. 2021 Aug 2;22(15):8302. doi: 10.3390/ijms22158302 (PMC8348051; doi:10.3390/ijms22158302)
Supplement: Supplementary file 1 [file ijms-22-08302-s001.zip]

Archive with 1 entries (1 files):
- ijms-1313376-supplementary.pdf
